# Supplementary material for: Improved bivariate analysis of canola survivability against blackleg disease
Source: Theor Appl Genet. 2025 Aug 22;138(9):225. doi: 10.1007/s00122-025-04993-x (PMC12373551; doi:10.1007/s00122-025-04993-x)
Supplement: Supplementary file 4 — (r 6 KB) [file 122_2025_4993_MOESM4_ESM.r]

#####################################################################
# 
# R script used to fit linear mixed models in Thavarajah et al. 2025
# 
# Authors: Timothy Thavarajah, James Walter, Julian Taylor
####################################################################

# ------- Description of data --------

# df is a bivariate single-site data-frame with the following columns:

# pheno - phenotypic values of each trait (2n x 1 vector of observations, where n = c x r)
# Trait - factor of 2 levels (BLeme, BLmat)
# column - factor of c levels, where c = number of columns
# row - factor of r levels, where r = number of rows
# gkeep - factor of g levels, where g represents number of genotypes with genomic marker data
# Kmat - g x g genomic relationship matrix ordered according to levels in gkeep
# gdrop - factor of d levels, where d represents the number of genotypes without genomic marker data

# df is ordered as rows within cols within traits

# For genotype and phenotype data, please refer to Figshare link as stated in paper

require(asreml)

##########################################################

# ------- Univariate baseline --------

# Genetic model : diag
# Residual model : a separate spatial model for each Trait 
#########################################################

uni.b.asr <- asreml(pheno ~ Trait + Trait:gdrop,
                    random = ~ diag(Trait):gkeep + 
                               at(Trait):column +
                               at(Trait):row,
                    residual = ~ dsum( ~ ar1(prange):ar1(prow) | Trait),
                    na.action=na.method(x='include', y='include'), 
                    data = df, 
                    maxit = 20,
                    workspace = "1000mb")

##########################################################

# ------- Bivariate baseline --------

# Genetic model : corgh
# Residual model : corgh three-way separable 
#########################################################

biv.b.asr <- asreml(pheno ~ Trait + Trait:gdrop,
                    random = ~ corgh(Trait):gkeep + 
                               at(Trait):column +
                               at(Trait):row,
                    residual =  ~ corgh(Trait):ar1(column):ar1(row),
                    na.action=na.method(x='include', y='include'), 
                    data = df, 
                    maxit = 20,
                    workspace = "1400mb")

##########################################################

# ------- Bivariate genomic (separable) --------

# Genetic model : corgh
# Residual model : corgh three-way separable 
#########################################################

biv.g.asr <- asreml(pheno ~ Trait + Trait:gdrop,
                    random = ~ corgh(Trait):vm(gkeep, Kmat) + 
                               corgh(Trait):ide(gkeep) + 
                               at(Trait):column +
                               at(Trait):row,
                    residual =  ~ corgh(Trait):ar1(column):ar1(row),
                    na.action=na.method(x='include', y='include'), 
                    data = df, 
                    maxit = 20,
                    workspace = "1400mb")

##########################################################

# ------- Bivariate genomic (2DIMVAR1) --------

# Genetic model : corgh
# Residual model : 2DIMVAR1
#########################################################

# corgh genetic model with diag residual for starting values 
# in subsequent 2dimvar1 initialisation model
biv.g.diag.asr <- asreml(pheno ~ Trait + Trait:gdrop,
                         random = ~ corgh(Trait):vm(gkeep, Kmat) + 
                                    corgh(Trait):ide(gkeep) + 
                                    at(Trait):column +
                                    at(Trait):row,
                         residual =  ~ diag(Trait):ar1(column):ar1(row),
                         na.action=na.method(x='include', y='include'), 
                         data = df, 
                         maxit = 20,
                         workspace = "1400mb")

# 2dimvar1 initialisation model with start.values=T
# set residual to a small value and move separable residual model to random
# Note: we created two copies of Trait to allow for differing spatial
# correlation at Trait1 and Trait2

# first, create t copies of factor Trait, in this case t = 2
df$Trait1 <- factor(df$Trait)
df$Trait2 <- factor(df$Trait)

biv.g.2d.sv <- asreml(pheno ~ Trait + Trait:gdrop,
                      random = ~ corgh(Trait):vm(gkeep, Kmat) + 
                                 corgh(Trait):ide(gkeep) + 
                                 at(Trait):column +
                                 at(Trait):row +
                                 fa(Trait1, 1):ar1(column):ar1(row) +
                                 fa(Trait2, 1):ar1(column):ar1(row),
                      family = asr_gaussian(dispersion = 1e-5),
                      G.param = biv.g.diag.asr$G.param,
                      R.param = biv.g.diag.asr$R.param, 
                      na.action=na.method(x='include', y='include'), 
                      data = df, 
                      maxit = 20,
                      workspace = "1800mb",
                      start.values = T)

gam<-biv.g.2d.sv$vparameters.table
gam$Value[gam$Constraint=="B"]<-0.1 # set params on the Boundary to small value
gam$Constraint[gam$Constraint=="B"]<-"P" # and change constraint to Positive

require(lmmtools) # can be obtained upon request from authors in 2DIMVAR1 paper (De Faveri et al. 2017)

# get initial starting values using lmmtools function mvar1init
init.var1<-biv.g.2d.sv$vparameters[igrep(list("column:row","!Trait"),
                                        names(biv.g.2d.sv$vparameters))]

names(init.var1)<-paste0("Trait",1:2)

new.gam<-mvar1init(gam,init.var=init.var1,spatial=list("column","row"),
                     Traits=paste0("Trait",1:2),n.trait=2)
# example output from function
# All fa1 specific variances set to 1e-6 and fixed as asreml can't handle zero variances
# 
#  Term with  Trait1 prange prow 
#  fa1 initial values  7.626453 0.07626453 
#  Term with  Trait2 prange prow 
#  fa1 initial values  0.09801977 9.801977

# now, run 2dimvar1 model!
biv.g.2d.asr <- asreml(pheno ~ Trait + Trait:gdrop,
                       random = ~ corgh(Trait):vm(gkeep, Kmat) + 
                                  corgh(Trait):ide(gkeep) + 
                                  at(Trait):column +
                                  at(Trait):row +
                                  fa(Trait1, 1):ar1(column):ar1(row) +
                                  fa(Trait2, 1):ar1(column):ar1(row),
                       family = asr_gaussian(dispersion = 1e-5),
                       G.param = new.gam,
                       na.action=na.method(x='include', y='include'), 
                       data = df, 
                       maxit = 30,
                       workspace = "1800mb")

biv.g.2d.asr <- update.asreml(biv.g.2d.asr)

# check model fit of 2dimvar1 over three-way separable residual model
lrt.asreml(biv.g.asr,biv.g.2d.asr) 
